# Supplementary material for: Genome-Wide Analysis of DREB Family Genes and Characterization of Cold Stress Responses in the Woody Plant Prunus nana
Source: Genes (Basel). 2023 Mar 28;14(4):811. doi: 10.3390/genes14040811 (PMC10137973; doi:10.3390/genes14040811)
Supplement: Supplementary file 1 [file genes-14-00811-s001.zip › Table S1.xlsx]

## Sheet: Sheet1
Gene ID	Gene name	Gene length (bp)	Protein length (aa)	exons	intons	pI	MW (Da)	Subcellular localization prediction
ZH00017	DREB1	657	183	1	0	7.68	19962.4	Cytoplasmic
ZH00708	DREB2	936	311	1	0	8.59	33556.9	Extracellular
ZH03742	DREB3	1348	261	1	0	6.83	28750.3	Cytoplasmic
ZH03898	DREB4	1097	195	2	1	6.66	22413.4	Cytoplasmic
ZH04245	DREB5	1985	175	2	1	9.39	19830.9	OuterMembrane
ZH04406	DREB6	1197	258	1	0	5.11	28161.2	OuterMembrane
ZH04669	DREB7	1209	226	2	1	9.01	25069.9	Extracellular
ZH04842	DREB8	1066	246	1	0	5.79	26913	Extracellular
ZH04969	DREB9	2153	378	1	0	6.8	41374	Extracellular
ZH05264	DREB10	600	199	1	0	5.98	22033	Cytoplasmic
ZH05266	DREB11	986	198	2	1	6.1	21990.7	Periplasmic
ZH05268	DREB12	16187	1273	22	21	9.25	140697	InnerMembrane
ZH05678	DREB13	873	290	1	0	6.01	31912.7	OuterMembrane
ZH07511	DREB14	2091	374	1	0	6.26	41331.3	OuterMembrane
ZH07964	DREB15	1556	166	1	0	8.72	17907.2	Cytoplasmic
ZH08445	DREB16	2132	515	2	1	4.8	58069.7	Extracellular
ZH09034	DREB17	1187	223	1	0	8.18	23267.8	Extracellular
ZH09604	DREB18	1290	429	1	0	4.57	47259.6	Extracellular
ZH10759	DREB19	2504	462	1	0	5.71	51806.1	Extracellular
ZH11725	DREB20	1130	193	2	1	6.22	21577	Cytoplasmic
ZH11924	DREB21	1116	253	1	0	7.08	27298.2	OuterMembrane
ZH15964	DREB22	950	231	1	0	4.85	24446	Periplasmic
ZH15965	DREB23	991	234	1	0	5.01	25508.5	Cytoplasmic
ZH16247	DREB24	2412	388	2	1	4.73	42445.2	Extracellular
ZH16283	DREB25	3116	346	1	0	6.52	37523.1	Extracellular
ZH16845	DREB26	765	202	1	0	5.8	22527.8	Periplasmic
ZH17454	DREB27	1916	381	2	1	5.44	41931.8	Extracellular
ZH18861	DREB28	844	245	2	1	7.77	26829.9	Extracellular
ZH19045	DREB29	1789	275	1	0	4.87	29648.5	Extracellular
ZH19983	DREB30	618	205	1	0	4.91	21808	OuterMembrane
ZH19987	DREB31	609	202	1	0	4.84	22623.3	Cytoplasmic
ZH20385	DREB32	858	285	1	0	5.67	32061.9	Extracellular
ZH21338	DREB33	960	319	1	0	5.05	34898.4	Extracellular
ZH24126	DREB34	1147	253	1	0	4.85	28154.4	Cytoplasmic
ZH24935	DREB35	1205	237	1	0	6.76	26480.1	Cytoplasmic
ZH24936	DREB36	735	230	1	0	5.25	25787	Cytoplasmic
ZH24937	DREB37	717	238	1	0	5.28	26511.8	Cytoplasmic
ZH24939	DREB38	3787	324	2	1	5.43	35524.8	Cytoplasmic
ZH24941	DREB39	728	180	1	0	5.5	19486.9	Periplasmic
ZH24942	DREB40	796	240	1	0	7.72	27128.6	Cytoplasmic
ZH24943	DREB41	1086	221	2	1	8.96	24653.3	InnerMembrane
ZH24944	DREB42	549	182	1	0	4.68	19361.7	Periplasmic
ZH24945	DREB43	3016	355	3	2	5.58	38508.6	Periplasmic
ZH25213	DREB44	1662	315	1	0	8.74	34830.1	Extracellular
ZH25384	DREB45	1374	312	1	0	5.83	33182.4	Extracellular
ZH26092	DREB46	793	224	1	0	8.73	25296.2	Extracellular
							32137.9
