# Supplementary material for: Genome-Wide Analysis of DREB Family Genes and Characterization of Cold Stress Responses in the Woody Plant Prunus nana
Source: Genes (Basel). 2023 Mar 28;14(4):811. doi: 10.3390/genes14040811 (PMC10137973; doi:10.3390/genes14040811)
Supplement: Supplementary file 1 [file genes-14-00811-s001.zip › Table S2.xlsx]

## Sheet: Sheet1
Gene ID	Gene name	Gene type	Gene links
ZH00017	PdDREB1	Dispersed	#N/A
ZH05264	PdDREB10	Proximal	#N/A
ZH05266	PdDREB11	Proximal	#N/A
ZH05268	PdDREB12	Dispersed	#N/A
ZH05678	PdDREB13	Dispersed	#N/A
ZH07511	PdDREB14	WGD or Segmental	ZH04969
ZH07964	PdDREB15	WGD or Segmental	ZH04245
ZH08445	PdDREB16	WGD or Segmental	ZH16247
ZH09034	PdDREB17	Dispersed	#N/A
ZH09604	PdDREB18	Dispersed	#N/A
ZH10759	PdDREB19	Dispersed	#N/A
ZH00708	PdDREB2	Dispersed	#N/A
ZH11725	PdDREB20	WGD or Segmental	ZH18861
ZH11924	PdDREB21	WGD or Segmental	ZH19045
ZH15964	PdDREB22	WGD or Segmental	ZH24944
ZH15965	PdDREB23	WGD or Segmental	ZH24935
ZH16247	PdDREB24	WGD or Segmental	ZH08445
ZH16283	PdDREB25	Dispersed	#N/A
ZH16845	PdDREB26	Dispersed	#N/A
ZH17454	PdDREB27	Dispersed	#N/A
ZH18861	PdDREB28	WGD or Segmental	ZH11725
ZH19045	PdDREB29	WGD or Segmental	ZH04406
ZH03742	PdDREB3	Dispersed	#N/A
ZH19983	PdDREB30	Dispersed	#N/A
ZH19987	PdDREB31	Dispersed	#N/A
ZH20385	PdDREB32	Dispersed	#N/A
ZH21338	PdDREB33	Dispersed	#N/A
ZH24126	PdDREB34	Dispersed	#N/A
ZH24935	PdDREB35	WGD or Segmental	ZH15965
ZH24936	PdDREB36	Tandem	ZH24935,ZH24937
ZH24937	PdDREB37	Tandem	ZH24936,ZH24938
ZH24939	PdDREB38	Proximal	#N/A
ZH24941	PdDREB39	Proximal	#N/A
ZH03898	PdDREB4	WGD or Segmental	ZH11573
ZH24942	PdDREB40	Proximal	#N/A
ZH24943	PdDREB41	Tandem	ZH24944
ZH24944	PdDREB42	WGD or Segmental	ZH15964
ZH24945	PdDREB43	Tandem	ZH24944,ZH24946
ZH25213	PdDREB44	Dispersed	#N/A
ZH25384	PdDREB45	Dispersed	#N/A
ZH26092	PdDREB46	Dispersed	#N/A
ZH04245	PdDREB5	WGD or Segmental	ZH07964
ZH04406	PdDREB6	WGD or Segmental	ZH11924
ZH04669	PdDREB7	WGD or Segmental	ZH11725
ZH04842	PdDREB8	Dispersed	#N/A
ZH04969	PdDREB9	WGD or Segmental	ZH07511
# Note from CJ:
# Singleton means that the gene is single-copy, which should not be the type of members of gene families.
# Dispersed means that the gene might arise from transposition, such as 'replicative transposition', 'non-replicative tranposition' or 'conservative tranpostion'
# Proximal means that the gene might arise from small-scale transposition or arise from tandem duplication and insertion of some other genes
# WGD or segmental means that the gene might arise from Whole Genome Duplication or Segmental Duplication.
# !Important Note Again: I do not guarantee the reliability of the explanation.
