# Supplementary material for: Genome-Wide Analysis of DREB Family Genes and Characterization of Cold Stress Responses in the Woody Plant Prunus nana
Source: Genes (Basel). 2023 Mar 28;14(4):811. doi: 10.3390/genes14040811 (PMC10137973; doi:10.3390/genes14040811)
Supplement: Supplementary file 1 [file genes-14-00811-s001.zip › Table S3.xlsx]

## Sheet: Sheet2
Gene ID	Gene name	Gene type	Gene links	Ka	Ks	Ka_Ks	EffectiveLen	AverageS-sites	AverageN-sites	cN	cS	pN	pS
ZH00017	PdDREB1	WGD or Segmental	XM_034342906.1	0.00970691	0.0304031	0.319273	549	134.25	414.75	4	4	0.00964436	0.0297952
ZH05264	PdDREB10	WGD or Segmental	XM_034370588.1	0.0212344	0.0849093	0.250084	597	143.25	453.75	9.5	11.5	0.0209366	0.0802792
ZH05266	PdDREB11	Dispersed	#N/A	#N/A	#N/A	#N/A	#N/A	#N/A	#N/A	#N/A	#N/A	#N/A	#N/A
ZH05268	PdDREB12	WGD or Segmental	XM_034370538.1	0.0373162	0.0361244	1.03299	498	113.417	384.583	14	4	0.036403	0.0352682
ZH05678	PdDREB13	WGD or Segmental	XM_034365969.1	0.013524	0.0157486	0.858745	864	192.5	671.5	9	3	0.0134028	0.0155844
ZH07511	PdDREB14	WGD or Segmental	XM_034367858.1	0.00942668	0.0188927	0.498959	1122	268	854	8	5	0.00936768	0.0186567
ZH07964	PdDREB15	WGD or Segmental	XM_034344531.1	0.00808452	0.0244089	0.331211	498	124.917	373.083	3	3	0.0080411	0.024016
ZH08445	PdDREB16	WGD or Segmental	XM_034349453.1	0.0281684	0.0549553	0.512569	1542	330.25	1211.75	33.5	17.5	0.027646	0.0529902
ZH09034	PdDREB17	WGD or Segmental	XM_034363484.1	0.0117611	0.0466299	0.252222	669	154.833	514.167	6	7	0.0116694	0.0452099
ZH09604	PdDREB18	WGD or Segmental	XM_034352506.1	0.00705947	0.0433725	0.162764	1281	284.75	996.25	7	12	0.00702635	0.0421422
ZH10759	PdDREB19	WGD or Segmental	XM_034354046.1	0.0144876	0.064406	0.224941	1380	299.75	1080.25	15.5	18.5	0.0143485	0.0617181
ZH00708	PdDREB2	WGD or Segmental	XM_034363631.1	0.0101377	0.0428688	0.236481	930	210	720	7.25	8.75	0.0100694	0.0416667
ZH11725	PdDREB20	WGD or Segmental	XM_034342796.1	0.00921494	0.0656605	0.140342	564	127.25	436.75	4	8	0.00915856	0.0628684
ZH11924	PdDREB21	WGD or Segmental	XM_034343448.1	0.0161974	0.0354397	0.457041	735	173.333	561.667	9	6	0.0160237	0.0346154
ZH15964	PdDREB22	WGD or Segmental	XM_034349507.1	0.0097404	0.0407867	0.238813	693	176.333	516.667	5	7	0.00967742	0.0396975
ZH15965	PdDREB23	WGD or Segmental	XM_034346409.1	0.0192472	0.0349408	0.550853	702	175.75	526.25	10	6	0.0190024	0.0341394
ZH16247	PdDREB24	WGD or Segmental	XM_034349453.1	0.253851	1.09572	0.231675	543	130.5	412.5	88.8333	75.1667	0.215354	0.57599
ZH16283	PdDREB25	WGD or Segmental	XM_034347493.1	0.012769	0.0371721	0.34351	1038	248.167	789.833	10	9	0.0126609	0.036266
ZH16845	PdDREB26	WGD or Segmental	XM_034349048.1	0.0107413	0.0221964	0.483921	606	137.167	468.833	5	3	0.0106648	0.0218712
ZH17454	PdDREB27	WGD or Segmental	XM_034349221.1	0.0150242	0.0727314	0.206571	819	180.333	638.667	9.5	12.5	0.0148747	0.0693161
ZH18861	PdDREB28	WGD or Segmental	XM_034342796.1	0.00536355	0.0429565	0.12486	729	167.667	561.333	3	7	0.00534442	0.0417495
ZH19045	PdDREB29	WGD or Segmental	XM_034343448.1	0.0129979	0.0148397	0.875885	825	204.167	620.833	8	3	0.0128859	0.0146939
ZH03742	PdDREB3	WGD or Segmental	XM_034345228.1	0.017051	0.0296775	0.574545	765	171.833	593.167	10	5	0.0168587	0.029098
ZH19983	PdDREB30	WGD or Segmental	XM_034369730.1	0.00655622	0.064134	0.102227	606	146.417	459.583	3	9	0.00652765	0.0614684
ZH19987	PdDREB31	WGD or Segmental	XM_034368971.1	0.0106687	0.0472597	0.225747	603	131	472	5	6	0.0105932	0.0458015
ZH20385	PdDREB32	WGD or Segmental	XM_034369280.1	0.0060098	0.0441101	0.136245	855	186.75	668.25	4	8	0.00598578	0.042838
ZH21338	PdDREB33	WGD or Segmental	XM_034369925.1	0.019609	0.0637639	0.307525	936	212.667	723.333	14	13	0.0193548	0.0611285
ZH24126	PdDREB34	WGD or Segmental	XM_034349221.1	0.00858256	0.0439226	0.195402	750	164.083	585.917	5	7	0.00853364	0.0426612
ZH24935	PdDREB35	WGD or Segmental	XM_034346409.1	0.0145349	0.060334	0.240907	711	155.25	555.75	8	9	0.014395	0.057971
ZH24936	PdDREB36	Dispersed	#N/A	#N/A	#N/A	#N/A	#N/A	#N/A	#N/A	#N/A	#N/A	#N/A	#N/A
ZH24937	PdDREB37	Dispersed	#N/A	#N/A	#N/A	#N/A	#N/A	#N/A	#N/A	#N/A	#N/A	#N/A	#N/A
ZH24939	PdDREB38	WGD or Segmental	XM_034360515.1	0.0402739	0.0552601	0.728806	540	129.833	410.167	16.0833	6.91667	0.0392117	0.0532734
ZH24941	PdDREB39	Dispersed	#N/A	#N/A	#N/A	#N/A	#N/A	#N/A	#N/A	#N/A	#N/A	#N/A	#N/A
ZH03898	PdDREB4	WGD or Segmental	XM_034342533.1	0.00219619	0.031667	0.0693529	585	129	456	1	4	0.00219298	0.0310078
ZH24942	PdDREB40	Dispersed	#N/A	#N/A	#N/A	#N/A	#N/A	#N/A	#N/A	#N/A	#N/A	#N/A	#N/A
ZH24943	PdDREB41	Dispersed	#N/A	#N/A	#N/A	#N/A	#N/A	#N/A	#N/A	#N/A	#N/A	#N/A	#N/A
ZH24944	PdDREB42	WGD or Segmental	XM_034349507.1	0.0354462	0.0855017	0.414567	546	132	414	14.3333	10.6667	0.0346216	0.0808081
ZH24945	PdDREB43	Dispersed	#N/A	#N/A	#N/A	#N/A	#N/A	#N/A	#N/A	#N/A	#N/A	#N/A	#N/A
ZH25213	PdDREB44	WGD or Segmental	XM_034361020.1	0.0112824	0.0187877	0.600521	930	215.583	714.417	8	4	0.0111979	0.0185543
ZH25384	PdDREB45	WGD or Segmental	XM_034359777.1	0.0159441	0.053743	0.296673	936	228.167	707.833	11.1667	11.8333	0.0157758	0.0518627
ZH26092	PdDREB46	WGD or Segmental	XM_034359053.1	0.593572	2.23295	0.265824	606	134.167	471.833	193.5	95.5	0.410102	0.711801
ZH04245	PdDREB5	WGD or Segmental	XM_034344531.1	#N/A	#N/A	#N/A	#N/A	#N/A	#N/A	#N/A	#N/A	#N/A	#N/A
ZH04406	PdDREB6	WGD or Segmental	XM_034343448.1	0	0.016305	0	768	186	582	0	3	0	0.016129
ZH04669	PdDREB7	WGD or Segmental	XM_034342796.1	0.00785862	0.0280406	0.280258	657	145.333	511.667	4	4	0.00781759	0.0275229
ZH04842	PdDREB8	WGD or Segmental	XM_034344289.1	0.01793	0.0725275	0.247217	738	173.583	564.417	10	12	0.0177174	0.0691311
ZH04969	PdDREB9	WGD or Segmental	XM_034367858.1	0.00698831	0.0416642	0.167729	1134	271.417	862.583	6	11	0.00695585	0.0405281
# Note from CJ:
# Singleton means that the gene is single-copy, which should not be the type of members of gene families.
# Dispersed means that the gene might arise from transposition, such as 'replicative transposition', 'non-replicative tranposition' or 'conservative tranpostion'
# Proximal means that the gene might arise from small-scale transposition or arise from tandem duplication and insertion of some other genes
# WGD or segmental means that the gene might arise from Whole Genome Duplication or Segmental Duplication.
# !Important Note Again: I do not guarantee the reliability of the explanation.

## Sheet: Sheet1
Seq_1	Seq_2	Ka	Ks	Ka_Ks	EffectiveLen	AverageS-sites	AverageN-sites	cN	cS	pN	pS
PdDREB1	XP_034198797.1	0.00970691	0.0304031	0.319273	549	134.25	414.75	4	4	0.00964436	0.0297952
PdDREB10	XP_034226479.1	0.0212344	0.0849093	0.250084	597	143.25	453.75	9.5	11.5	0.0209366	0.0802792
PdDREB11	XP_034226493.1	0.00500628	0.0258275	0.193835	519	118.167	400.833	2	3	0.0049896	0.0253879
PdDREB12	XP_034226506.1	0.0373162	0.0361244	1.03299	498	113.417	384.583	14	4	0.036403	0.0352682
PdDREB13	XP_034221860.1	0.013524	0.0157486	0.858745	864	192.5	671.5	9	3	0.0134028	0.0155844
PdDREB14	XP_034219970.1	0.00942668	0.0188927	0.498959	1122	268	854	8	5	0.00936768	0.0186567
PdDREB15	XP_034220371.1	0.00808452	0.0244089	0.331211	498	124.917	373.083	3	3	0.0080411	0.024016
PdDREB16	XP_034220840.1	0.0281684	0.0549553	0.512569	1542	330.25	1211.75	33.5	17.5	0.027646	0.0529902
PdDREB17	XP_034219375.1	0.0117611	0.0466299	0.252222	669	154.833	514.167	6	7	0.0116694	0.0452099
PdDREB18	XP_034208397.1	0.00705947	0.0433725	0.162764	1281	284.75	996.25	7	12	0.00702635	0.0421422
PdDREB19	XP_034209937.1	0.0144876	0.064406	0.224941	1380	299.75	1080.25	15.5	18.5	0.0143485	0.0617181
PdDREB2	XP_034219522.1	0.0101377	0.0428688	0.236481	930	210	720	7.25	8.75	0.0100694	0.0416667
PdDREB2	XP_034219645.1	0.0101377	0.0378437	0.267882	930	210	720	7.25	7.75	0.0100694	0.0369048
PdDREB20	XP_034209299.1	0.00921494	0.0656605	0.140342	564	127.25	436.75	4	8	0.00915856	0.0628684
PdDREB21	XP_034208965.1	0.0161974	0.0354397	0.457041	735	173.333	561.667	9	6	0.0160237	0.0346154
PdDREB22	XP_034205398.1	0.0097404	0.0407867	0.238813	693	176.333	516.667	5	7	0.00967742	0.0396975
PdDREB23	XP_034202300.1	0.0192472	0.0349408	0.550853	702	175.75	526.25	10	6	0.0190024	0.0341394
PdDREB24	XP_034208484.1	0.253851	1.09572	0.231675	543	130.5	412.5	88.8333	75.1667	0.215354	0.57599
PdDREB24	XP_034205344.1	0.0107205	0.0397068	0.269992	1164	271.5	892.5	9.5	10.5	0.0106443	0.038674
PdDREB25	XP_034203384.1	0.012769	0.0371721	0.34351	1038	248.167	789.833	10	9	0.0126609	0.036266
PdDREB26	XP_034204939.1	0.0107413	0.0221964	0.483921	606	137.167	468.833	5	3	0.0106648	0.0218712
PdDREB27	XP_034205112.1	0.0150242	0.0727314	0.206571	819	180.333	638.667	9.5	12.5	0.0148747	0.0693161
PdDREB28	XP_034224640.1	0.00536355	0.0429565	0.12486	729	167.667	561.333	3	7	0.00534442	0.0417495
PdDREB29	XP_034224381.1	0.0129979	0.0148397	0.875885	825	204.167	620.833	8	3	0.0128859	0.0146939
PdDREB3	XP_034201119.1	0.017051	0.0296775	0.574545	765	171.833	593.167	10	5	0.0168587	0.029098
PdDREB30	XP_034225621.1	0.00655622	0.064134	0.102227	606	146.417	459.583	3	9	0.00652765	0.0614684
PdDREB31	XP_034224862.1	0.0106687	0.0472597	0.225747	603	131	472	5	6	0.0105932	0.0458015
PdDREB32	XP_034225171.1	0.0060098	0.0441101	0.136245	855	186.75	668.25	4	8	0.00598578	0.042838
PdDREB33	XP_034225816.1	0.019609	0.0637639	0.307525	936	212.667	723.333	14	13	0.0193548	0.0611285
PdDREB34	XP_034215973.1	0.00858256	0.0439226	0.195402	750	164.083	585.917	5	7	0.00853364	0.0426612
PdDREB35	XP_034215985.1	0.0145349	0.060334	0.240907	711	155.25	555.75	8	9	0.014395	0.057971
PdDREB36	XP_034215696.1	0.174851	0.686727	0.254615	669	148.583	520.417	81.1667	66.8333	0.155965	0.449804
PdDREB36	XP_034215462.1	0.0206392	0.0699808	0.294927	690	149.667	540.333	11	10	0.0203578	0.0668151
PdDREB37	XP_034215819.1	0.0274463	0.116606	0.235376	714	157.417	556.583	15	17	0.0269501	0.107994
PdDREB38	XP_034216406.1	0.0402739	0.0552601	0.728806	540	129.833	410.167	16.0833	6.91667	0.0392117	0.0532734
PdDREB39	XP_034217408.1	0.00983016	0.0313157	0.313905	540	130.417	409.583	4	4	0.00976602	0.0306709
PdDREB4	XP_034198424.1	0.00219619	0.031667	0.0693529	585	129	456	1	4	0.00219298	0.0310078
PdDREB40	XP_034215622.1	0.028134	0.0706801	0.398047	717	155.667	561.333	15.5	10.5	0.0276128	0.0674518
PdDREB41	XP_034217409.1	0.0313067	0.0533011	0.587356	534	126.333	407.667	12.5	6.5	0.0306623	0.0514512
PdDREB42	XP_034217409.1	0.0354462	0.0855017	0.414567	546	132	414	14.3333	10.6667	0.0346216	0.0808081
PdDREB43	XP_034216022.1	0.0323076	0.0844492	0.382569	798	202.417	595.583	18.8333	16.1667	0.0316217	0.0798683
PdDREB44	XP_034216911.1	0.0112824	0.0187877	0.600521	930	215.583	714.417	8	4	0.0111979	0.0185543
PdDREB45	XP_034215668.1	0.0159441	0.053743	0.296673	936	228.167	707.833	11.1667	11.8333	0.0157758	0.0518627
PdDREB46	XP_034219645.1	0.593572	2.23295	0.265824	606	134.167	471.833	193.5	95.5	0.410102	0.711801
PdDREB50	XP_034200422.1	0.0024917	0.0417935	0.0596192	525	123	402	1	5	0.00248756	0.0406504
PdDREB6	XP_034199339.1	0	0.016305	0	768	186	582	0	3	0	0.016129
PdDREB7	XP_034198687.1	0.00785862	0.0280406	0.280258	657	145.333	511.667	4	4	0.00781759	0.0275229
PdDREB8	XP_034200180.1	0.01793	0.0725275	0.247217	738	173.583	564.417	10	12	0.0177174	0.0691311
PdDREB9	XP_034223749.1	0.00698831	0.0416642	0.167729	1134	271.417	862.583	6	11	0.00695585	0.0405281
