# Supplementary material for: Genome-Wide Analysis of DREB Family Genes and Characterization of Cold Stress Responses in the Woody Plant Prunus nana
Source: Genes (Basel). 2023 Mar 28;14(4):811. doi: 10.3390/genes14040811 (PMC10137973; doi:10.3390/genes14040811)
Supplement: Supplementary file 1 [file genes-14-00811-s001.zip › Table S4.xlsx]

## Sheet: Sheet1
miRNA_Acc.	Target_Acc.	Expectation	UPE$	miRNA_start	miRNA_end	Target_start	Target_end	miRNA_aligned_fragment	alignment	Target_aligned_fragment	Inhibition	Target_Desc.	Multiplicity
ath-miR157c-3p	DREB1	5	-1	1	21	461	481	GCUCUCUAUACUUCUGUCACC	::::. :::.::. .:::::.	GGUGGAAGAGGUGAGGAGAGU	Cleavage		1
ath-miR161.1	DREB1	3	-1	1	21	91	111	UGAAAGUGACUACAUCGGGGU	: ::.:::: ::::::::::	AGCCUGAUGCAGUCACUUUCC	Cleavage		1
ath-miR2933a	DREB1	5	-1	1	22	101	122	GAAAUCGGAGAGGAAAUUCGCC	:. : :::::::::.: :::	AGUCACUUUCCUCUCUGUUUUA	Cleavage		1
ath-miR2938	DREB1	5	-1	1	21	227	247	GAUCUUUUGAGAGGGUUCCAG	::.:.:::...:::::.	UAUUAAUCUUCUUGGAAGAUU	Cleavage		1
ath-miR3434-5p	DREB1	4.5	-1	1	20	505	526	ACUUGGCUGAUUCUAU--UAUU	:::. ::.::.::::::.:::	AAUGCUAUGGAGUCAGCCGAGU	Cleavage		1
ath-miR5019	DREB1	3	-1	1	21	1069	1089	UGUUGGGAAAGAAAAACUCUU	::: ::::::.:::.:..:::	AAGUGUUUUUUUUUUCUGACA	Cleavage		1
ath-miR5648-5p	DREB1	4	-1	1	22	1610	1631	UUUGGAAAUAUUUGGCUUGACU	:: ::::::::::: : :::	GUUCCAGCCAAAUAUUCCAAAA	Cleavage		1
ath-miR780.1	DREB1	5	-1	1	21	1456	1476	UCUAGCAGCUGUUGAGCAGGU	:: : :::::::: : :::	CACUUCACAACAGCUACAAGA	Cleavage		1
ath-miR8170-3p	DREB1	4	-1	1	21	156	176	UUGCUUAAAGAUUUUCUAUGU	: : ::.::::::::::.	GGAAAUAAGAUCUUUAAGCGU	Cleavage		2
ath-miR8182	DREB1	5	-1	1	22	1264	1285	UUGUGUUGCGUUUCUGUUGAUU	:.::.:::::::.:. :.:	UUUUAAUAGAAACGUAGAAUAU	Cleavage		1
ath-miR1888a	DREB10	5	-1	1	21	739	759	UAAGUUAAGAUUUGUGAAGAA	::.::.::::.: ::::.: :	UUUUUUACAAGUGUUAAUUCA	Cleavage		1
ath-miR5025	DREB10	5	-1	1	21	1647	1667	ACUGUAUAUAUGUAAGUGACA	::::: :::::: :::::	GGUCACAUACAUACAUACAAG	Cleavage		1
ath-miR164c-5p	DREB11	5	-1	1	21	413	433	UGGAGAAGCAGGGCACGUGCG	: ::. :::.:::::::..	CACAUUGGCCUUGCUUCUUUU	Cleavage		1
ath-miR1886.2	DREB11	5	-1	1	21	249	269	UGAGAUGAAAUCUUUGAUUGG	:.:.::: . ::::.::.:.:	CUAGUCAUGAAUUUUAUUUUA	Cleavage		1
ath-miR5020b	DREB11	5	-1	1	21	581	601	AUGGCAUGAAAGAAGGUGAGA	.:::.:::::::..::	CACUUUCUUUUUUCAUGUUAU	Cleavage		1
ath-miR778	DREB11	5	-1	1	21	1878	1898	UGGCUUGGUUUAUGUACACCG	: :..:::...:::::.:	UUAUUUGUAUAGGUCAAGCUA	Cleavage		1
ath-miR844-3p	DREB11	5	-1	1	21	1298	1318	UUAUAAGCCAUCUUACUAGUU	:.::: :: ::: :.::.:::	AGCUAUUAUGAUAGUUUGUAA	Cleavage		1
ath-miR865-5p	DREB11	4.5	-1	1	21	109	129	AUGAAUUUGGAUCUAAUUGAG	.:..::: ::::.::.::: :	UUUGAUUUGAUCUAAGUUCUU	Cleavage		1
ath-miR396b-3p	DREB12	3.5	-1	1	21	1211	1231	GCUCAAGAAAGCUGUGGGAAA	::: :: :::::::: ::::	GUUCACAAAGCUUUCUGGAGC	Cleavage		1
ath-miR5643a	DREB12	5	-1	1	21	1346	1366	AGGCUUUUAAGAUCUGGUUGC	.:.::::::.: .:.: :::	UUAGCCAGAUUUAGAGAUCCU	Cleavage		1
ath-miR5643b	DREB12	5	-1	1	21	1346	1366	AGGCUUUUAAGAUCUGGUUGC	.:.::::::.: .:.: :::	UUAGCCAGAUUUAGAGAUCCU	Cleavage		1
ath-miR5652	DREB12	4.5	-1	1	21	1169	1189	UUGAAUGUGAAUGAAUCGGGC	: :: ::::.:::::::	GAGCCAUACAUUUACAUUCAU	Cleavage		1
ath-miR774b-3p	DREB12	4.5	-1	1	21	148	168	CAUCCAUAUUUUCAUCUCGAA	::::. : : .::::::::::	UUCGGCAGGUGAAUAUGGAUG	Cleavage		1
ath-miR1886.1	DREB13	4	-1	1	21	688	708	UGAGAGAAGUGAGAUGAAAUC	::: : ::.:.::.::::.	UUUUUGACCUUAUUUUUCUCG	Cleavage		1
ath-miR4239	DREB13	5	-1	1	21	1665	1685	UUUGUUAUUUUCGCAUGCUCC	: ::::.:.: :::.:::	ACAACAUGUGGAUAUAGCAAC	Cleavage		1
ath-miR5016	DREB13	5	-1	1	21	1085	1105	UUCUUGUGGAUUCCUUGGAAA	::.. .:::: :::.:::.:	CUUUUUGGGAAACCAUAAGGA	Translation		1
ath-miR5020c	DREB13	4.5	-1	1	21	201	221	UGGCAUGGAAGAAGGUGAGAC	.:::.:: .:::::: :::	AAUUCAUCUAUUUCCAUUCCA	Cleavage		1
ath-miR5658	DREB13	4.5	-1	1	21	934	954	AUGAUGAUGAUGAUGAUGAAA	::::::.:::::: ::::	CUUCAUCGUCAUCAAAAUCAC	Cleavage		1
ath-miR844-5p	DREB13	5	-1	1	21	614	634	UGGUAAGAUUGCUUAUAAGCU	::.::::::::: :::	CUUAAAUGAGCAAUCUUUCCA	Cleavage		1
ath-miR156h	DREB14	5	-1	1	20	197	216	UGACAGAAGAAAGAGAGCAC	:::::::::: :: :::	UCUCUCUCUUUCUACUCUCA	Cleavage		1
ath-miR2938	DREB14	4.5	-1	1	21	254	274	GAUCUUUUGAGAGGGUUCCAG	::. :::::::::: :::	UCGGGUCCCUCUCAAACUAUC	Cleavage		1
ath-miR398b-5p	DREB14	5	-1	1	21	970	990	AGGGUUGAUAUGAGAACACAC	:::::: ::::.:..:. .:	AUGUGUUGUCAUGUUGAUAUU	Cleavage		1
ath-miR398c-5p	DREB14	5	-1	1	21	970	990	AGGGUUGAUAUGAGAACACAC	:::::: ::::.:..:. .:	AUGUGUUGUCAUGUUGAUAUU	Cleavage		1
ath-miR418	DREB14	3.5	-1	1	21	1244	1263	UAAUGUGAUGAUGAACUGACC	::::::: ::::.::::::	AAUCAGUUC-UCAUUACAUUA	Cleavage		1
ath-miR5638b	DREB14	5	-1	1	21	1408	1428	ACAGUGGUCAUCUGGUGGGCU	: .::. ::: :::::.:::	UGAUCAUGAGAGGACCAUUGU	Translation		1
ath-miR5641	DREB14	4.5	-1	1	21	505	525	UGGAAGAAGAUGAUAGAAUUA	: :::.::::::.::.::.	UUAUUUUAUCAUUUUUUUUGU	Cleavage		1
ath-miR849	DREB14	5	-1	1	21	1254	1274	UAACUAAACAUUGGUGUAGUA	:.::::..::::: ::::.	CAUUACAUUAAUGUCAAGUUG	Cleavage		1
ath-miR863-5p	DREB14	5	-1	1	21	1872	1892	UUAUGUCUUGUUGAUCUCAAU	:::: .:..::.::.:: ::	UUUGAAGUUGACGAGGCAGAA	Cleavage		1
ath-miR158a-5p	DREB15	5	-1	1	21	1769	1789	CUUUGUCUACAAUUUUGGAAA	::.: :::::::: :..::	AUUUCCAAAUUGUACAUGAAA	Cleavage		1
ath-miR172a	DREB15	5	-1	1	21	1509	1529	AGAAUCUUGAUGAUGCUGCAU	:..: .::::.: ::::.:	UGGUGGGGUCAUUACGAUUUU	Cleavage		1
ath-miR172b-3p	DREB15	5	-1	1	21	1509	1529	AGAAUCUUGAUGAUGCUGCAU	:..: .::::.: ::::.:	UGGUGGGGUCAUUACGAUUUU	Cleavage		1
ath-miR172c	DREB15	5	-1	1	21	1509	1529	AGAAUCUUGAUGAUGCUGCAG	:..: .::::.: ::::.:	UGGUGGGGUCAUUACGAUUUU	Cleavage		1
ath-miR172d-3p	DREB15	5	-1	1	21	1509	1529	AGAAUCUUGAUGAUGCUGCAG	:..: .::::.: ::::.:	UGGUGGGGUCAUUACGAUUUU	Cleavage		1
ath-miR472-5p	DREB15	5	-1	1	21	115	135	AUGGUCGAAGUAGGCAAAAUC	::::::..:: :: ::..::	UAUUUUGUUUAAUUAGAUUAU	Translation		1
ath-miR5015	DREB15	5	-1	1	21	1773	1793	UUGGUGUUAUGUGUAGUCUUC	: :.:..::::.: ::.::	CCAAAUUGUACAUGAAACUAA	Cleavage		1
ath-miR5998a	DREB15	4.5	-1	1	21	722	742	ACAGUUUGUGUUUUGUUUUGU	::.::...::..::::.::	CCAGAAUGGAAUGCAAAUUGC	Cleavage		1
ath-miR5998b	DREB15	4.5	-1	1	21	722	742	ACAGUUUGUGUUUUGUUUUGU	::.::...::..::::.::	CCAGAAUGGAAUGCAAAUUGC	Cleavage		1
ath-miR159b-5p	DREB16	5	-1	1	21	594	614	GAGCUCCUUGAAGUUCAAUGG	.: :::::.::::: ::::.	UCCUUGAAUUUCAAACAGCUU	Cleavage		1
ath-miR1888b	DREB16	5	-1	1	21	601	621	UUAGGCUAAGAUUUGUGAAGA	.:::: : : :::.:::::.	AUUUCAAACAGCUUGGCCUAG	Translation		1
ath-miR393a-3p	DREB16	4.5	-1	1	21	1889	1909	AUCAUGCUAUCUCUUUGGAUU	: ::.:::::: .:::::	GGCCAAAGGAGAUAAUAUGAU	Cleavage		1
ath-miR395a	DREB16	4.5	-1	1	21	395	415	CUGAAGUGUUUGGGGGAACUC	:::.:..::.:::::::	UUGUUUCUUCAGACACUUCUU	Cleavage		1
ath-miR395b	DREB16	5	-1	1	21	395	415	CUGAAGUGUUUGGGGGGACUC	::..:..::.:::::::	UUGUUUCUUCAGACACUUCUU	Cleavage		1
ath-miR395c	DREB16	5	-1	1	21	395	415	CUGAAGUGUUUGGGGGGACUC	::..:..::.:::::::	UUGUUUCUUCAGACACUUCUU	Cleavage		1
ath-miR395d	DREB16	4.5	-1	1	21	395	415	CUGAAGUGUUUGGGGGAACUC	:::.:..::.:::::::	UUGUUUCUUCAGACACUUCUU	Cleavage		1
ath-miR395e	DREB16	4.5	-1	1	21	395	415	CUGAAGUGUUUGGGGGAACUC	:::.:..::.:::::::	UUGUUUCUUCAGACACUUCUU	Cleavage		1
ath-miR395f	DREB16	5	-1	1	21	395	415	CUGAAGUGUUUGGGGGGACUC	::..:..::.:::::::	UUGUUUCUUCAGACACUUCUU	Cleavage		1
ath-miR5020b	DREB16	5	-1	1	21	538	558	AUGGCAUGAAAGAAGGUGAGA	::: : :::::.::: :::	CCUCCACCUCUUUUAUGGCAU	Cleavage		1
ath-miR5022	DREB16	5	-1	1	21	887	907	GUCAUGGGGUAUGAUCGAAUG	.::::::: .::..:: :::.	UAUUCGAUGGUAUUCCCUGAU	Cleavage		1
ath-miR5647	DREB16	4.5	-1	1	21	234	254	UCAAGUUUGAUGACGAUUCCA	:. : :::::::.:.:::	AUGGCUGGUCAUCAGAUUUGC	Cleavage		1
ath-miR5654-3p	DREB16	5	-1	1	23	653	675	UGGAAGAUGCUUUGGGAUUUAUU	:: :.:...::: :.:.:::.:	CAUCAGUUUUAAACCGUUUUCUA	Translation		1
ath-miR5998a	DREB16	4.5	-1	1	21	1360	1380	ACAGUUUGUGUUUUGUUUUGU	..:::. :.::::::::::	GUAAAGGAGAACACAAACUAA	Cleavage		1
ath-miR5998b	DREB16	4.5	-1	1	21	1360	1380	ACAGUUUGUGUUUUGUUUUGU	..:::. :.::::::::::	GUAAAGGAGAACACAAACUAA	Cleavage		1
ath-miR860	DREB16	4.5	-1	1	21	709	729	UCAAUAGAUUGGACUAUGUAU	:.:::.:::...: :::::.	UUGCAUGGUCUGGUAUAUUGG	Cleavage		1
ath-miR169a-3p	DREB17	4.5	-1	1	20	124	143	GGCAAGUUGUCCUUGGCUAC	:. ..::::..::.:::.:	UUGAUUAAGGGUAAUUUGUC	Cleavage		1
ath-miR400	DREB17	4	-1	1	21	1670	1690	UAUGAGAGUAUUAUAAGUCAC	::::..::::::::::	CAAUGUUAUGGUACUCUCAUA	Cleavage		1
ath-miR5025	DREB17	5	-1	1	21	865	885	ACUGUAUAUAUGUAAGUGACA	::: ::::::::.: ::..:	UGUAACUUACAUGUUUAUGGA	Cleavage		1
ath-miR822-3p	DREB17	5	-1	1	21	514	534	UGUGCAAAUGCUUUCUACAGG	:.:::: ::.:::: : .:::	CUUGUAAAAGGCAUAUUUACA	Cleavage		1
ath-miR857	DREB17	5	-1	1	21	50	70	UUUUGUAUGUUGAAGGUGUAU	.: .:.::: :: ::::::::	GUUUAUCUUGAAAAUACAAAA	Cleavage		1
ath-miR403-5p	DREB18	4.5	-1	1	22	1930	1951	UGUUUUGUGCUUGAAUCUAAUU	::: : : ::::.::::::::	AAUCACUUGCAAGUACAAAACA	Cleavage		2
ath-miR403-5p	DREB18	5	-1	1	22	347	368	UGUUUUGUGCUUGAAUCUAAUU	:: ::.:::.:.::::.	UCAUAUUUUUAAGUAUAAAAUC	Cleavage		2
ath-miR5646	DREB18	5	-1	1	20	1270	1289	GUUCGAGGCACGUUGGGAGG	:: ::::: :::::.:::.	CCCCCCAAGUUGCCUUGAAU	Translation		1
ath-miR5997	DREB18	5	-1	1	21	1170	1190	UGAAACCAAGUAGCUAAAUAG	.: ::::: .:: ::::::	AAGUGUAGCUUUUUAGUUUCA	Translation		1
ath-miR774b-3p	DREB18	4.5	-1	1	21	1016	1035	CAUCCAUAUUUUCAUCUCGAA	::. ::: ::::::::::::	UUUAAGA-GAAAAUAUGGAUC	Cleavage		1
ath-miR844-5p	DREB18	4.5	-1	1	21	172	192	UGGUAAGAUUGCUUAUAAGCU	::: :: .::::::.:::	UAAUUACAAAUAAUCUUGCCA	Cleavage		1
ath-miR156i	DREB19	4.5	-1	1	20	1893	1912	UGACAGAAGAGAGAGAGCAG	: :::::::::::. :::	AUUCUCUCUCUCUUUCCUCA	Cleavage		1
ath-miR156j	DREB19	4.5	-1	1	20	1893	1912	UGACAGAAGAGAGAGAGCAC	: :::::::::::. :::	AUUCUCUCUCUCUUUCCUCA	Cleavage		1
ath-miR5029	DREB19	4.5	-1	1	21	206	226	AAUGAGAGAGAACACUGCAAA	:::::: ::. .:.:::::	CAUGCAGUUUUUAUUUUCAUU	Cleavage		1
ath-miR866-5p	DREB19	3.5	-1	1	21	1240	1260	UCAAGGAACGGAUUUUGUUAA	::.:::::..:::.: :::	AAAAUAAAAUUUGUUUCAUGA	Cleavage		1
ath-miR415	DREB2	5	-1	1	21	759	779	AACAGAGCAGAAACAGAACAU	:::.:::::.: .:.: ::	UAGUUUUGUUUUUUUUUUAUU	Cleavage		1
ath-miR5638b	DREB2	5	-1	1	21	1359	1379	ACAGUGGUCAUCUGGUGGGCU	::.::. ::.::.:::. ::	UGCUCAUGAGGUGGCCAUGGU	Cleavage		1
ath-miR774b-5p	DREB2	3.5	-1	1	21	219	239	UGAGAUGAAGAUAUGGGUGAU	:::.:: :: ::::::::.:	CUCAUCCUUAACUUCAUCUUA	Translation		1
ath-miR8165	DREB2	5	-1	1	21	340	361	AAUGGAGGCAAGUGUG-AAGGA	::::: . .::::::.::.:::	UCCUUAUUUACUUGCUUCUAUU	Cleavage		1
ath-miR8171	DREB2	5	-1	1	21	1889	1909	AUAGGUGGGCCAGUGGUAGGA	:.: .::.::::. ::.:::	ACUUCUCAUUGGCUAACUUAU	Cleavage		1
ath-miR8178	DREB2	5	-1	1	21	726	746	UAACAGAGUAAUUGUACAGUG	.::::: . ::::.:.::::	UACUGUUUUAUUAUUUUGUUU	Cleavage		1
ath-miR854a	DREB2	4	-1	1	21	216	236	GAUGAGGAUAGGGAGGAGGAG	.::: :::.:: :.:::::	AAUCUCAUCCUUAACUUCAUC	Cleavage		2
ath-miR854a	DREB2	5	-1	1	21	1553	1573	GAUGAGGAUAGGGAGGAGGAG	:: : :::...:::.::..::	CUACACCUUUUUAUUCUUGUC	Cleavage		2
ath-miR854b	DREB2	4	-1	1	21	216	236	GAUGAGGAUAGGGAGGAGGAG	.::: :::.:: :.:::::	AAUCUCAUCCUUAACUUCAUC	Cleavage		2
ath-miR854b	DREB2	5	-1	1	21	1553	1573	GAUGAGGAUAGGGAGGAGGAG	:: : :::...:::.::..::	CUACACCUUUUUAUUCUUGUC	Cleavage		2
ath-miR854c	DREB2	4	-1	1	21	216	236	GAUGAGGAUAGGGAGGAGGAG	.::: :::.:: :.:::::	AAUCUCAUCCUUAACUUCAUC	Cleavage		2
ath-miR854c	DREB2	5	-1	1	21	1553	1573	GAUGAGGAUAGGGAGGAGGAG	:: : :::...:::.::..::	CUACACCUUUUUAUUCUUGUC	Cleavage		2
ath-miR854d	DREB2	4	-1	1	21	216	236	GAUGAGGAUAGGGAGGAGGAG	.::: :::.:: :.:::::	AAUCUCAUCCUUAACUUCAUC	Cleavage		2
ath-miR854d	DREB2	5	-1	1	21	1553	1573	GAUGAGGAUAGGGAGGAGGAG	:: : :::...:::.::..::	CUACACCUUUUUAUUCUUGUC	Cleavage		2
ath-miR854e	DREB2	4	-1	1	21	216	236	GAUGAGGAUAGGGAGGAGGAG	.::: :::.:: :.:::::	AAUCUCAUCCUUAACUUCAUC	Cleavage		2
ath-miR854e	DREB2	5	-1	1	21	1553	1573	GAUGAGGAUAGGGAGGAGGAG	:: : :::...:::.::..::	CUACACCUUUUUAUUCUUGUC	Cleavage		2
ath-miR868-3p	DREB2	5	-1	1	21	1903	1923	CUUCUUAAGUGCUGAUAAUGC	:::::::: .::. ::::	AACUUAUCAGCCUUUGUGAAG	Translation		1
ath-miR159a	DREB20	5	-1	1	21	1704	1724	UUUGGAUUGAAGGGAGCUCUA	: :::..::::::.:.:	ACUAACUCUUUUCAAUUCGAC	Cleavage		1
ath-miR159c	DREB20	5	-1	1	21	1704	1724	UUUGGAUUGAAGGGAGCUCCU	: :::..::::::.:.:	ACUAACUCUUUUCAAUUCGAC	Cleavage		1
ath-miR5629	DREB20	5	-1	1	22	1340	1361	UUAGGGUAGUUAACGGAAGUUA	..::.. ::: .::::.:::	GUGUUUUUCUUAUUUACCUUAA	Translation		1
ath-miR5653	DREB20	5	-1	1	24	1704	1727	UGGGUUGAGUUGAGUUGAGUUGGC	:.::::: .::::.::.:::.	ACUAACUCUUUUCAAUUCGACCUC	Cleavage		1
ath-miR8181	DREB20	4.5	-1	1	20	1916	1935	UGGGGGUGGGGGGGUGACAG	:: :: :::.::: :::.::	CUCUCUCCCUCCCUCCCUCA	Cleavage		1
ath-miR837-5p	DREB20	4	-1	1	21	376	396	AUCAGUUUCUUGUUCGUUUCA	::: :.:.::::::.: ::	AUAAAGGGAUAAGAAAUUAAU	Cleavage		1
ath-miR4221	DREB21	4.5	-1	1	22	435	456	UUUUCCUCUGUUGAAUUCUUGC	: : :: :::::::::::.:	GGAUGAUAUCAACAGAGGAGAU	Cleavage		1
ath-miR5015	DREB21	3	-1	1	21	552	572	UUGGUGUUAUGUGUAGUCUUC	:: .::.:.:::.::::::	UUAGCUUAUAUAUAGCACCAA	Cleavage		1
ath-miR5022	DREB21	5	-1	1	21	625	645	GUCAUGGGGUAUGAUCGAAUG	::: : :.::..::: ::::	AAUUAGUUUAUGUCCCUUGAC	Cleavage		1
ath-miR5023	DREB21	5	-1	1	21	13	33	AUUGGUAGUGGAUAAGGGGGC	:.: .::.:. :::::.:::	ACUCAUUUGUUGACUACUAAU	Translation		1
ath-miR5647	DREB21	5	-1	1	21	36	56	UCAAGUUUGAUGACGAUUCCA	.::.:::::::::. ::	UCAGAUUGUCAUCAAAUCUGU	Cleavage		1
ath-miR833b	DREB21	5	-1	1	21	683	703	UGUUUGUUGACAUCGGUCUAG	::: . . :::::::.:.:::	CUAUGGUUAUGUCAAUAGACA	Cleavage		1
ath-miR156a-5p	DREB22	4.5	-1	1	20	1766	1785	UGACAGAAGAGAGUGAGCAC	: .: :: :::::.:::::	UUAUUAACACUCUUUUGUCA	Cleavage		1
ath-miR156b-5p	DREB22	4.5	-1	1	20	1766	1785	UGACAGAAGAGAGUGAGCAC	: .: :: :::::.:::::	UUAUUAACACUCUUUUGUCA	Cleavage		1
ath-miR156c-5p	DREB22	4.5	-1	1	20	1766	1785	UGACAGAAGAGAGUGAGCAC	: .: :: :::::.:::::	UUAUUAACACUCUUUUGUCA	Cleavage		1
ath-miR156d-5p	DREB22	4.5	-1	1	20	1766	1785	UGACAGAAGAGAGUGAGCAC	: .: :: :::::.:::::	UUAUUAACACUCUUUUGUCA	Cleavage		1
ath-miR156e	DREB22	4.5	-1	1	20	1766	1785	UGACAGAAGAGAGUGAGCAC	: .: :: :::::.:::::	UUAUUAACACUCUUUUGUCA	Cleavage		1
ath-miR156f-5p	DREB22	4.5	-1	1	20	1766	1785	UGACAGAAGAGAGUGAGCAC	: .: :: :::::.:::::	UUAUUAACACUCUUUUGUCA	Cleavage		1
ath-miR158a-5p	DREB22	4.5	-1	1	21	989	1009	CUUUGUCUACAAUUUUGGAAA	:::.: :.:: ::::.::.:	GUUCUACAGUUUUAGAUAAGG	Translation		1
ath-miR403-5p	DREB22	4	-1	1	22	235	256	UGUUUUGUGCUUGAAUCUAAUU	:: :::::: :::.::::.: :	AAAUAGAUUGAAGUACAAGAAA	Cleavage		1
ath-miR5632-3p	DREB23	4	-1	1	21	1132	1152	UUGGAUUUAUAGUUGGAUAAG	:::.: .::. ::::::::::	CUUGUGUAAUCAUAAAUCCAA	Translation		1
ath-miR5658	DREB23	4	-1	1	21	789	809	AUGAUGAUGAUGAUGAUGAAA	: .::.::.::.::.::.::	AUAUAUUAUUAUUAUUAUUAU	Cleavage		2
ath-miR5658	DREB23	5	-1	1	21	333	353	AUGAUGAUGAUGAUGAUGAAA	: .:::::.:::.: ::::	AUAUAUCAUUAUCGUGAUCAA	Cleavage		2
ath-miR8174	DREB23	5	-1	1	21	1381	1401	AUGUGUAUAGGGAAGCUAAUC	::: .:::::: ::.:.::	UAUUUAUUUCCCUUUAUAUAU	Cleavage		1
ath-miR857	DREB23	5	-1	1	21	235	255	UUUUGUAUGUUGAAGGUGUAU	:.::::..::::::.:	UAGUUCUUUCAGUAUACAAGA	Cleavage		1
ath-miR870-3p	DREB23	5	-1	1	21	1477	1497	UAAUUUGGUGUUUCUUCGAUC	:: :::. ::..::::::	AUUCAAAGGCACGUCAAAUUC	Cleavage		1
ath-miR167c-3p	DREB24	4	-1	1	23	78	100	UAGGUCAUGCUGGUAGUUUCACC	:::::.::: :.:: ::::	CAACAAACUGCCACCGUGUCCUA	Translation		1
ath-miR5628	DREB24	3.5	-1	1	21	719	739	GAAAUAGCGAAGAUAUGAUUA	..:.::::.:: :::::::.	AGGUUAUAUUUUGGCUAUUUU	Cleavage		2
ath-miR5628	DREB24	4.5	-1	1	21	201	221	GAAAUAGCGAAGAUAUGAUUA	: ::: ::::::::.: :: :	UUAUCCUAUCUUCGUUUUUGC	Cleavage		2
ath-miR5663-5p	DREB24	5	-1	1	21	1068	1088	AGCUAAGGAUUUGCAUUCUCA	::::.:.::.: :::::	AUUUAAUGUAGAUUCAUAGCU	Cleavage		1
ath-miR833b	DREB24	4.5	-1	1	21	134	157	UGUUUGUUGACAUC---GGUCUAG	::::::: :.::::.::.::::	CUAGACCAGUGGUGUCGACGAACA	Cleavage		1
ath-miR3440b-3p	DREB25	5	-1	1	21	1875	1895	UGGAUUGGUCAAGGGAAGCGU	: ::::.:: :::.:::: :	UCUCUUCUCUCGACUAAUCGA	Translation		1
ath-miR417	DREB25	3	-1	1	21	1086	1106	GAAGGUAGUGAAUUUGUUCGA	:. ::: ::::::.::::::.	UUUAACCAAUUCAUUACCUUU	Cleavage		1
ath-miR447a-3p	DREB25	4.5	-1	1	22	1267	1287	UUGGGGACGAGAUGUUUUGUUG	: :::::..:::: :.:::::	GAUCAAAAUGUCUC-UUCCCAA	Cleavage		1
ath-miR447b	DREB25	4.5	-1	1	22	1267	1287	UUGGGGACGAGAUGUUUUGUUG	: :::::..:::: :.:::::	GAUCAAAAUGUCUC-UUCCCAA	Cleavage		1
ath-miR5014a-3p	DREB25	4	-1	1	21	1098	1118	UUGUACAAAUUUAAGUGUACG	::: .:::::::: ::..:	AUUACCUUUAAAUUUCUAUGA	Cleavage		1
ath-miR5020a	DREB25	4.5	-1	1	21	705	725	UGGAAGAAGGUGAGACUUGCA	.:: :.:::..::.::..:	AAUAAUUUUCAUUUUUUUUUA	Cleavage		1
ath-miR5021	DREB25	2	-1	1	20	1539	1558	UGAGAAGAAGAAGAAGAAAA	::::.:::::::::::::.	UUUUUUUCUUCUUCUUCUUC	Cleavage		2
ath-miR5021	DREB25	5	-1	1	20	714	733	UGAGAAGAAGAAGAAGAAAA	::.::.::. :.::::.:	CAUUUUUUUUUAUUUUCUUA	Cleavage		2
ath-miR5651	DREB25	4.5	-1	1	21	540	560	UUGUGCGGUUCAAAUAGUAAC	: :.::::::::.::. .::	UUAAUUAUUUGAAUCGUCUAA	Cleavage		1
ath-miR5656	DREB25	3.5	-1	1	21	1454	1474	ACUGAAGUAGAGAUUGGGUUU	:.:::::.:.:..:::::	UCAUCCAAUUUUUGUUUCAGA	Cleavage		1
ath-miR838	DREB25	4.5	-1	1	21	1764	1784	UUUUCUUCUACUUCUUGCACA	:::::: :::::::::	GAAAAAAGAAGAAGAAGAAAA	Translation		1
ath-miR852	DREB25	5	-1	1	21	873	893	AAGAUAAGCGCCUUAGUUCUG	..:: : :::.::::.:::	UGGAUAUUAGGUGCUUGUCUG	Cleavage		1
ath-miR826a	DREB26	5	-1	1	21	1517	1537	UAGUCCGGUUUUGGAUACGUG	::. ::.:::.::.:::.:.	CAUUAAUUCAAGACUGGAUUG	Cleavage		1
ath-miR156g	DREB27	5	-1	1	20	1901	1920	CGACAGAAGAGAGUGAGCAC	::.:...:.:.:::: :.:	UUGUUUGUUUUUUUCUUUUG	Cleavage		1
ath-miR4221	DREB27	5	-1	1	22	533	554	UUUUCCUCUGUUGAAUUCUUGC	: :.: . :..::.:::::.::	GAAGGUGAUUGACGGAGGAGAA	Cleavage		1
ath-miR5650	DREB27	3.5	-1	1	21	74	94	UUGUUUUGGAUCUUAGAUACA	::: :: :::::::::::	ACGAUCAAACAUCCAAAACAA	Cleavage		1
ath-miR396a-5p	DREB28	4.5	-1	1	21	293	313	UUCCACAGCUUUCUUGAACUG	:: : :.:::.:::: ::::	AAGCUGAGGAAGGCUGAGGAA	Cleavage		1
ath-miR396b-5p	DREB28	4.5	-1	1	21	293	313	UUCCACAGCUUUCUUGAACUU	::: : :.:::.:::: ::::	AAGCUGAGGAAGGCUGAGGAA	Cleavage		1
ath-miR5017-3p	DREB28	5	-1	1	21	1679	1700	UUAUACCAAAUUAAU-AGCAAA	: ::.: :::.:::: ::::.:	UGUGUUCAUUGAUUUUGUAUGA	Cleavage		1
ath-miR775	DREB28	5	-1	1	20	1698	1717	UUCGAUGUCUAGCAGUGCCA	:: ::: .:.::.::::::	UGACACAAUUGGAUAUCGAA	Cleavage		1
ath-miR823	DREB28	4	-1	1	21	197	217	UGGGUGGUGAUCAUAUAAGAU	.::::: :::::::..:. ::	GUCUUAGAUGAUCAUUAUACA	Cleavage		1
ath-miR824-5p	DREB28	5	-1	1	21	1737	1757	UAGACCAUUUGUGAGAAGGGA	...::.::: .:::: ::::	AUUUUUUUCAAGAAUGAUCUA	Translation		1
ath-miR837-3p	DREB28	3.5	-1	1	21	1085	1105	AAACGAACAAAAAACUGAUGG	.: . :::::::::.::::	AAGUAGUUUUUUUGUUUGUUU	Cleavage		1
ath-miR845b	DREB28	5	-1	1	22	1700	1721	UCGCUCUGAUACCAAAUUGAUG	::::: : ::::. ::::.	ACACAAUUGGAUAUCGAAGCGG	Cleavage		1
ath-miR156d-3p	DREB29	4.5	-1	1	23	744	766	GCUCACUCUCUUUUUGUCAUAAC	:::::::. ::::::.:	AAGUAGACAAAAGAAGAGUGGGA	Translation		1
ath-miR156i	DREB29	4	-1	1	20	572	591	UGACAGAAGAGAGAGAGCAG	.: : .:.:::.::.:::::	UUUCCUUUUCUUUUUUGUCA	Cleavage		1
ath-miR156j	DREB29	4	-1	1	20	572	591	UGACAGAAGAGAGAGAGCAC	: : .:.:::.::.:::::	UUUCCUUUUCUUUUUUGUCA	Cleavage		1
ath-miR163	DREB29	4.5	-1	1	24	182	205	UUGAAGAGGACUUGGAACUUCGAU	::: : :: ..:::::::::...	AUCUCAAUUAUGAGUCCUCUUUGG	Cleavage		1
ath-miR2939	DREB29	4.5	-1	1	21	1848	1868	UAACGCACAACACUAAGCCAU	:::::::::::: :::	CAACCUUAGUGUUGUGGGUUU	Cleavage		1
ath-miR5020b	DREB29	4.5	-1	1	21	572	592	AUGGCAUGAAAGAAGGUGAGA	:.:: ..::::::. ::.:::	UUUCCUUUUCUUUUUUGUCAU	Cleavage		1
ath-miR5643a	DREB29	4.5	-1	1	21	1398	1418	AGGCUUUUAAGAUCUGGUUGC	::.. : .:.::::::::.:	ACAGUGACGUUUUAAAAGCUU	Cleavage		1
ath-miR5643b	DREB29	4.5	-1	1	21	1398	1418	AGGCUUUUAAGAUCUGGUUGC	::.. : .:.::::::::.:	ACAGUGACGUUUUAAAAGCUU	Cleavage		1
ath-miR826b	DREB29	5	-1	1	21	585	605	UGGUUUUGGACACGUGAAAAU	:: :::.:: :: :::::.:	UUUGUCAUGUUUCAAAAACUA	Translation		1
ath-miR832-3p	DREB29	4	-1	1	21	793	813	UUGAUUCCCAAUCCAAGCAAG	::: : :::::::::: :.:	AUUGGUAGGAUUGGGAAGCGA	Cleavage		1
ath-miR837-3p	DREB29	5	-1	1	21	1517	1537	AAACGAACAAAAAACUGAUGG	:::::. :::::: ::. :::	CCAUCGCUUUUUUUUUUUUUU	Cleavage		1
ath-miR838	DREB29	3	-1	1	21	976	996	UUUUCUUCUACUUCUUGCACA	::: :::::: :::::::.:	GGUGGAAGAAGAAGAAGAAGA	Translation		1
ath-miR847	DREB29	4.5	-1	1	21	1040	1060	UCACUCCUCUUCUUCUUGAUG	:::::.::.::.::::	UGAGCAGAAGGAGGGGGGUGA	Cleavage		2
ath-miR847	DREB29	5	-1	1	21	983	1003	UCACUCCUCUUCUUCUUGAUG	::::::::::: :: ::	GAAGAAGAAGAAGAGAAGAGA	Cleavage		2
ath-miR173-3p	DREB3	4.5	-1	1	21	190	210	UGAUUCUCUGUGUAAGCGAAA	:: ::::..:::: .::.:	CCUCUCUUAUGCAGAUGAUUA	Cleavage		1
ath-miR773a	DREB3	3	-1	1	21	1776	1796	UUUGCUUCCAGCUUUUGUCUC	:: .:::::.::::::::::	GAAUUAAAAGUUGGAAGCAAA	Cleavage		1
ath-miR773b-3p	DREB3	4.5	-1	1	21	1776	1796	UUUGAUUCCAGCUUUUGUCUC	:: .:::::.::::: ::::	GAAUUAAAAGUUGGAAGCAAA	Cleavage		1
ath-miR829-5p	DREB3	5	-1	1	21	1692	1713	ACUUUGAAGCUUUG-AUUUGAA	::::::: :::::::::::.	UUCAAAUUCAAAGCUUCAAGAG	Cleavage		1
ath-miR407	DREB30	5	-1	1	21	439	459	UUUAAAUCAUAUACUUUUGGU	: : :: :: :::::::::.	AACUAACCUAGAUGAUUUAAG	Translation		1
ath-miR5632-3p	DREB30	4.5	-1	1	21	1162	1181	UUGGAUUUAUAGUUGGAUAAG	::::::: ::::::::: :	UGUAUCCAA-UAUAAAUCCUA	Cleavage		1
ath-miR8175	DREB30	5	-1	1	20	131	150	GAUCCCCGGCAACGGCGCCA	: : ::.:::::: :::.:.	UUGGGCUGUUGCCUGGGGUU	Cleavage		1
ath-miR843	DREB30	5	-1	1	21	1283	1303	UUUAGGUCGAGCUUCAUUGGA	::::: .::.:: ::.:::	CCCAAUCGAGUUCAACUUAAU	Cleavage		1
ath-miR870-5p	DREB30	5	-1	1	21	42	62	AAGAACAUCAAAUUAGAAUGU	: :::::::::::::	AAGCCCCAAUUUGAUGUUCUA	Cleavage		1
ath-miR775	DREB31	4.5	-1	1	20	1267	1286	UUCGAUGUCUAGCAGUGCCA	::: ::::::.:::: :.	GAGCAAUGCUAGGCAUCAAG	Cleavage		1
ath-miR779.1	DREB31	3.5	-1	1	21	948	968	UUCUGCUAUGUUGCUGCUCAU	: :.: ::..:.::::::::.	AGGGGGAGUGAUAUAGCAGAG	Cleavage		1
ath-miR8178	DREB31	4	-1	1	21	1438	1458	UAACAGAGUAAUUGUACAGUG	:::: :: ::: :::.:::::	CACUAUAGAAUGACUUUGUUA	Translation		1
ath-miR156h	DREB32	5	-1	1	20	843	862	UGACAGAAGAAAGAGAGCAC	:: .:.:.:::.:::: :.:	GUCUUUUUUUUUUUCUUUUA	Cleavage		1
ath-miR172d-5p	DREB32	5	-1	1	21	145	165	GCAACAUCUUCAAGAUUCAGA	:.::.:::::::.:::::	UUUGGAUCUUGAGGAUGUAAA	Cleavage		1
ath-miR406	DREB32	3	-1	1	21	769	788	UAGAAUGCUAUUGUAAUCCAG	::::::::::::: :::::	AAGGAUUACAAUAGC-UUCUA	Cleavage		1
ath-miR5021	DREB32	3.5	-1	1	20	847	866	UGAGAAGAAGAAGAAGAAAA	::::.::.:::::.: ::.:	UUUUUUUUUUCUUUUACUUA	Cleavage		2
ath-miR5021	DREB32	5	-1	1	20	1495	1514	UGAGAAGAAGAAGAAGAAAA	.::.:::::::::::	GUACUUUUUUCUUCUUCUCU	Cleavage		2
ath-miR5595a	DREB32	3.5	-1	1	21	440	460	ACAUAUGAUCUGCAUCUUUGC	::: : :.::::::::::	AAAAACAAGUAGAUCAUAUGC	Cleavage		1
ath-miR5995b	DREB32	3.5	-1	1	21	440	460	ACAUAUGAUCUGCAUCUUUGC	::: : :.::::::::::	AAAAACAAGUAGAUCAUAUGC	Cleavage		1
ath-miR169h	DREB33	5	-1	1	21	1289	1309	UAGCCAAGGAUGACUUGCCUG	::.:: : ::.:::::::	GUGGUAAUGCUUCUUUGGCUA	Translation		1
ath-miR169i	DREB33	5	-1	1	21	1289	1309	UAGCCAAGGAUGACUUGCCUG	::.:: : ::.:::::::	GUGGUAAUGCUUCUUUGGCUA	Translation		1
ath-miR169j	DREB33	5	-1	1	21	1289	1309	UAGCCAAGGAUGACUUGCCUG	::.:: : ::.:::::::	GUGGUAAUGCUUCUUUGGCUA	Translation		1
ath-miR169k	DREB33	5	-1	1	21	1289	1309	UAGCCAAGGAUGACUUGCCUG	::.:: : ::.:::::::	GUGGUAAUGCUUCUUUGGCUA	Translation		1
ath-miR169l	DREB33	5	-1	1	21	1289	1309	UAGCCAAGGAUGACUUGCCUG	::.:: : ::.:::::::	GUGGUAAUGCUUCUUUGGCUA	Translation		1
ath-miR169m	DREB33	5	-1	1	21	1289	1309	UAGCCAAGGAUGACUUGCCUG	::.:: : ::.:::::::	GUGGUAAUGCUUCUUUGGCUA	Translation		1
ath-miR169n	DREB33	5	-1	1	21	1289	1309	UAGCCAAGGAUGACUUGCCUG	::.:: : ::.:::::::	GUGGUAAUGCUUCUUUGGCUA	Translation		1
ath-miR399b	DREB33	5	-1	1	21	1288	1308	UGCCAAAGGAGAGUUGCCCUG	::.::. ::.:::::::	UGUGGUAAUGCUUCUUUGGCU	Cleavage		1
ath-miR399c-3p	DREB33	5	-1	1	21	1288	1308	UGCCAAAGGAGAGUUGCCCUG	::.::. ::.:::::::	UGUGGUAAUGCUUCUUUGGCU	Cleavage		1
ath-miR5014a-3p	DREB33	4	-1	1	21	1079	1099	UUGUACAAAUUUAAGUGUACG	.:::...::: :::::::::	UGUAUGUUUACAUUUGUACAU	Translation		1
ath-miR5029	DREB33	3.5	-1	1	21	340	359	AAUGAGAGAGAACACUGCAAA	:::: ::::: ::::::::	GAUGCA-UGUUCACUCUCAUU	Cleavage		1
ath-miR5645c	DREB33	4.5	-1	1	21	1452	1472	AACCUAUUUAACGACAUGACU	: :. : : :::.::::::::	AUUUUUUUGGUUGAAUAGGUU	Cleavage		1
ath-miR5663-3p	DREB33	5	-1	1	21	539	560	UGAGAAUGCAAAUCCU-UAGCU	::: :::. :::::::.:.:	GACUACAGGGGUUGCAUUUUUA	Cleavage		1
ath-miR399a	DREB34	5	-1	1	21	1464	1484	UGCCAAAGGAGAUUUGCCCUG	::. :::: ::::::::	UGUGGUCUAUCUGCUUUGGCA	Cleavage		1
ath-miR399d	DREB34	5	-1	1	21	1464	1484	UGCCAAAGGAGAUUUGCCCCG	.: ::. :::: ::::::::	UGUGGUCUAUCUGCUUUGGCA	Cleavage		1
ath-miR399e	DREB34	5	-1	1	21	1464	1484	UGCCAAAGGAGAUUUGCCUCG	.: ::. :::: ::::::::	UGUGGUCUAUCUGCUUUGGCA	Cleavage		1
ath-miR399f	DREB34	5	-1	1	21	1464	1484	UGCCAAAGGAGAUUUGCCCGG	::. :::: ::::::::	UGUGGUCUAUCUGCUUUGGCA	Cleavage		1
ath-miR416	DREB34	5	-1	1	21	1304	1324	GGUUCGUACGUACACUGUUCA	:::. ::::::.:::.:	CAAACGAAAUACGUAUGAAUC	Cleavage		1
ath-miR447a-3p	DREB34	5	-1	1	22	465	486	UUGGGGACGAGAUGUUUUGUUG	:::. :.::.:.:::..::	ACACAGCAUAUUUUGUCUUCAC	Cleavage		1
ath-miR447b	DREB34	5	-1	1	22	465	486	UUGGGGACGAGAUGUUUUGUUG	:::. :.::.:.:::..::	ACACAGCAUAUUUUGUCUUCAC	Cleavage		1
ath-miR5029	DREB34	5	-1	1	21	1607	1627	AAUGAGAGAGAACACUGCAAA	:::::: : ::. ::::.:::	UUUGCAAUUUUUACUCUUAUU	Cleavage		1
ath-miR837-5p	DREB34	4.5	-1	1	21	1345	1365	AUCAGUUUCUUGUUCGUUUCA	:::. ::..: :.::::::	CAAAAUCAAUGAAAGACUGAU	Cleavage		1
ath-miR841a-3p	DREB34	4	-1	1	21	789	809	AUUUCUAGUGGGUCGUAUUCA	:.::::::..:::: :::	GAAGUACGACUUACUAAAAAA	Cleavage		1
ath-miR841b-3p	DREB34	5	-1	1	21	791	811	CAAUUUCUAGUGGGUCGUAUU	:.::::::..:::: ::: :	AGUACGACUUACUAAAAAAUC	Cleavage		1
ath-miR843	DREB34	5	-1	1	21	783	803	UUUAGGUCGAGCUUCAUUGGA	::::::::. ::::.::	GACAAUGAAGUACGACUUACU	Translation		1
ath-miR865-3p	DREB34	4	-1	1	21	1945	1965	UUUUUCCUCAAAUUUAUCCAA	::::: : ::: ::::::::	AUGGAUUAUUUUUAGGAAAAA	Cleavage		1
ath-miR173-3p	DREB35	4.5	-1	1	21	1168	1188	UGAUUCUCUGUGUAAGCGAAA	:::::: ::::.:::: :	UACCGCUUAAACAGGGAAUGA	Cleavage		1
ath-miR2936	DREB35	5	-1	1	22	691	712	CUUGAGAGAGAGAACACAGACG	:.:: :::.:.:.:.:.::	UCUUUGAGUUUUUUUUUUUAAA	Cleavage		1
ath-miR396a-3p	DREB35	5	-1	1	21	1658	1678	GUUCAAUAAAGCUGUGGGAAG	..:: .:::::: :::::	UACUUCAAGGCUUUAGUGAAC	Cleavage		1
ath-miR405a	DREB35	4.5	-1	1	24	936	959	AUGAGUUGGGUCUAACCCAUAACU	:::: : ::::.: :::.::	GGACAUGGUUCAGACUCCACUUAU	Cleavage		1
ath-miR405b	DREB35	4.5	-1	1	24	936	959	AUGAGUUGGGUCUAACCCAUAACU	:::: : ::::.: :::.::	GGACAUGGUUCAGACUCCACUUAU	Cleavage		1
ath-miR405d	DREB35	4.5	-1	1	24	936	959	AUGAGUUGGGUCUAACCCAUAACU	:::: : ::::.: :::.::	GGACAUGGUUCAGACUCCACUUAU	Cleavage		1
ath-miR5649a	DREB35	3	-1	1	21	880	900	AUUGAAUAUGUUGGUUACUAU	:: ::.:::::::::.:::	UUAAAAAUCAACAUAUUUAAU	Cleavage		1
ath-miR5649b	DREB35	3	-1	1	21	880	900	AUUGAAUAUGUUGGUUACUAU	:: ::.:::::::::.:::	UUAAAAAUCAACAUAUUUAAU	Cleavage		1
ath-miR5661	DREB35	4.5	-1	1	21	1562	1582	AGAGGUACAUCAUGUAGUCUG	: : :::::::::..:.:	UCCAAUCCAUGAUGUAUUUUU	Cleavage		1
ath-miR778	DREB35	4.5	-1	1	21	1876	1896	UGGCUUGGUUUAUGUACACCG	:::: :::::..::..::: :	CGGUAUACAUGGACUGAGCAA	Cleavage		1
ath-miR865-5p	DREB35	4.5	-1	1	21	1597	1617	AUGAAUUUGGAUCUAAUUGAG	: .:::.:::::: .::.::	AUAGAUUGGAUCCAUGUUUAU	Cleavage		1
ath-miR417	DREB36	4.5	-1	1	21	263	283	GAAGGUAGUGAAUUUGUUCGA	:::.:::::.::::..:	AAGAAUAAAUUUACUAUUUCA	Cleavage		1
ath-miR4243	DREB36	5	-1	1	21	264	284	UUGAAAUUGUAGAUUUCGUAC	::::.::: :::::::	AGAAUAAAUUUACUAUUUCAA	Cleavage		1
ath-miR5015	DREB36	5	-1	1	21	209	229	UUGGUGUUAUGUGUAGUCUUC	::::.:: ::: ::.::::	AAAGAUUAAACAAAAUACCAU	Cleavage		1
ath-miR5017-3p	DREB36	5	-1	1	21	143	163	UUAUACCAAAUUAAUAGCAAA	::: .: ::::::::: :::	UUUUUUUUUAAUUUGGAAUAU	Cleavage		1
ath-miR5017-5p	DREB36	4	-1	1	21	277	297	AUUUGUUACUAAUUUGGAAUG	.:::.:::: ::: :::.:::	UAUUUCAAAAUAGAAACGAAU	Cleavage		1
ath-miR5644	DREB36	4	-1	1	20	1905	1924	GUGGGUUGCGGAUAACGGUA	:.: ::::: ::.::.:::	AAUCUUUAUCGGCGACUCAC	Translation		1
ath-miR5650	DREB36	4.5	-1	1	21	60	80	UUGUUUUGGAUCUUAGAUACA	: ::::::: :. :::::::	GGCAUCUAAGUUUAAAAACAA	Translation		1
ath-miR5019	DREB37	4.5	-1	1	21	1613	1633	UGUUGGGAAAGAAAAACUCUU	::: :::::::::....: :	UAGAUUUUUUCUUUUUUGAAA	Cleavage		1
ath-miR778	DREB37	4.5	-1	1	21	438	458	UGGCUUGGUUUAUGUACACCG	::::: ::::::::..:	UAUAGUACACAAACCAAGUUA	Cleavage		1
ath-miR829-5p	DREB37	5	-1	1	21	1565	1585	ACUUUGAAGCUUUGAUUUGAA	.:::::. .::::::::	AUAUGAUCAAGCUUUCAAAGU	Translation		1
ath-miR835-5p	DREB37	5	-1	1	21	580	600	UUCUUGCAUAUGUUCUUUAUC	:. .:::.:::::::::	UUUGUGGAAUAUAUGCAAGUG	Cleavage		1
ath-miR855	DREB37	5	-1	1	22	1473	1494	AGCAAAAGCUAAGGAAAAGGAA	::..::::::::. .:::: .:	UUUUUUUUCCUUGUUUUUUAUU	Cleavage		1
ath-miR5631	DREB38	5	-1	1	21	1566	1586	UGGCAGGAAAGACAUAAUUUU	:: :: : :.:::..:::::	CAAUUUUUUUUUUUUUUGCCA	Cleavage		1
ath-miR5632-3p	DREB38	4.5	-1	1	21	418	438	UUGGAUUUAUAGUUGGAUAAG	: : .:: :::::::.:::	AAUUUGUAAAUAUAAAUUCAA	Cleavage		2
ath-miR5632-3p	DREB38	5	-1	1	21	269	289	UUGGAUUUAUAGUUGGAUAAG	.::.: .::.:::: ::.:.:	UUUGUAUAAUUAUAUAUUCGA	Cleavage		2
ath-miR5645a	DREB38	5	-1	1	20	1626	1645	AUUUGAGUCAUGUCGUUAAG	:::.: ::: :. ::::::	GUUAGCCACAAGGAUCAAAU	Translation		1
ath-miR5645b	DREB38	5	-1	1	20	1626	1645	AUUUGAGUCAUGUCGUUAAG	:::.: ::: :. ::::::	GUUAGCCACAAGGAUCAAAU	Translation		1
ath-miR5645d	DREB38	5	-1	1	20	1626	1645	AUUUGAGUCAUGUCGUUAAG	:::.: ::: :. ::::::	GUUAGCCACAAGGAUCAAAU	Translation		1
ath-miR5645e	DREB38	5	-1	1	20	1626	1645	AUUUGAGUCAUGUCGUUAAG	:::.: ::: :. ::::::	GUUAGCCACAAGGAUCAAAU	Translation		1
ath-miR5645f	DREB38	5	-1	1	20	1626	1645	AUUUGAGUCAUGUCGUUAAG	:::.: ::: :. ::::::	GUUAGCCACAAGGAUCAAAU	Translation		1
ath-miR837-3p	DREB38	4.5	-1	1	21	1562	1582	AAACGAACAAAAAACUGAUGG	..:::: :::::: ::. :::	UUAUCAAUUUUUUUUUUUUUU	Cleavage		1
ath-miR855	DREB38	5	-1	1	22	218	242	AGCAAAAGCUAAGGA---AAAGGAA	::.: :: :.:::.:::::::::	UUUCAUUGUCUUCUUGGCUUUUGCU	Cleavage		1
ath-miR5014b	DREB39	5	-1	1	21	1360	1380	AUUUGUACACCUAGAUCUGUA	:.: :: :::::: :::::.	UGCCGACCUAGGUUUACAAGA	Cleavage		1
ath-miR863-5p	DREB39	5	-1	1	21	1365	1385	UUAUGUCUUGUUGAUCUCAAU	::.:. :::::::.:::	ACCUAGGUUUACAAGACGUAA	Cleavage		1
ath-miR865-3p	DREB39	4.5	-1	1	21	717	737	UUUUUCCUCAAAUUUAUCCAA	::::: : :::::::.::	CAAGAUAAUUGUGAGGAAGAA	Translation		1
ath-miR869.1	DREB39	3.5	-1	1	21	1538	1558	AUUGGUUCAAUUCUGGUGUUG	:. ::: .:::::::::::	GCAUCCCAAGAUUGAACCAAU	Cleavage		1
ath-miR158a-5p	DREB4	5	-1	1	21	197	216	CUUUGUCUACAAUUUUGGAAA	:::..::::: :::::::	AAACCAGGAUUGU-GACAAAG	Cleavage		1
ath-miR1888b	DREB4	4.5	-1	1	21	852	872	UUAGGCUAAGAUUUGUGAAGA	:.: :: ::::::: :::::	UUUAAACUAAUCUUACCCUAA	Cleavage		1
ath-miR398a-5p	DREB4	5	-1	1	21	244	264	AAGGAGUGGCAUGUGAACACA	:: :.::::::...:. ::	CAUGCUUACAUGCUGUUUGUU	Cleavage		1
ath-miR830-3p	DREB4	4.5	-1	1	21	1246	1266	UAACUAUUUUGAGAAGAAGUG	:.: ::::.:::::::: :	AAUUGAUUCUUAAAAUAGUGA	Cleavage		1
ath-miR156b-3p	DREB40	4.5	-1	1	23	452	474	UGCUCACCUCUCUUUCUGUCAGU	:. :::.::::::: :::..	GGAGGGAGAGAGAGAGGAGAGUG	Cleavage		1
ath-miR396a-5p	DREB40	4.5	-1	1	21	474	494	UUCCACAGCUUUCUUGAACUG	: : :::::.:::: :::.	GUGGUGAAGAAGGCUGAGGAG	Cleavage		1
ath-miR396b-5p	DREB40	4.5	-1	1	21	474	494	UUCCACAGCUUUCUUGAACUU	: : :::::.:::: :::.	GUGGUGAAGAAGGCUGAGGAG	Cleavage		1
ath-miR472-5p	DREB40	4	-1	1	21	1065	1085	AUGGUCGAAGUAGGCAAAAUC	.::::::. :.:::::.::	UGUUUUGCUAAUUUCGAUCAA	Cleavage		1
ath-miR782	DREB40	4	-1	1	21	492	512	ACAAACACCUUGGAUGUUCUU	.::.::. .::::: ::::::	GAGGACGGUCAAGGGGUUUGU	Cleavage		1
ath-miR8172	DREB40	5	-1	1	21	548	568	AUGGAUCAUCUAGAUGGAGAU	::.: ::.:::.::: ::::	AUUUGGAUUUAGGUGAGCCAU	Cleavage		1
ath-miR8183	DREB40	3.5	-1	1	21	761	781	UUUAGUUGACGGAAUUGUGGC	: .::::::..: :::.::::	GAUACAAUUUUGGCAAUUAAA	Cleavage		1
ath-miR841a-3p	DREB40	4.5	-1	1	21	1202	1222	AUUUCUAGUGGGUCGUAUUCA	::::. :.:...:.::.::	AAAAUAUAAUCUGUUGGAGAU	Cleavage		1
ath-miR393a-3p	DREB41	5	-1	1	21	1630	1650	AUCAUGCUAUCUCUUUGGAUU	:: .::: : ::::.:::::	UAUAUAAAUAAAUAGUAUGAU	Translation		1
ath-miR400	DREB41	4.5	-1	1	21	12	32	UAUGAGAGUAUUAUAAGUCAC	:.:: ::: :.:::::::	ACUAUUUUUAACAUUCUCAUA	Translation		1
ath-miR5017-5p	DREB41	4.5	-1	1	21	637	657	AUUUGUUACUAAUUUGGAAUG	.:::..: ::::::: ::::	UAUUUUAUAUUAGUAUCAAAC	Cleavage		1
ath-miR5641	DREB41	4.5	-1	1	21	28	48	UGGAAGAAGAUGAUAGAAUUA	: :: .::: ::::::::...	UCAUAUUAUAAUCUUCUUUUG	Cleavage		1
ath-miR5661	DREB41	5	-1	1	21	803	823	AGAGGUACAUCAUGUAGUCUG	: ::.:::.:::: ::. :.:	CCGAUUACGUGAUUUAUAUUU	Cleavage		1
ath-miR5663-3p	DREB41	4.5	-1	1	21	918	938	UGAGAAUGCAAAUCCUUAGCU	.::.: :::: ::::.:.:	UUUUAGGAAUUUCCAUUUUUA	Cleavage		2
ath-miR5663-3p	DREB41	4.5	-1	1	21	966	986	UGAGAAUGCAAAUCCUUAGCU	.::.: :::: ::::.:.:	UUUUAGGAAUUUCCAUUUUUA	Cleavage		2
ath-miR864-5p	DREB41	5	-1	1	21	1164	1184	UCAGGUAUGAUUGACUUCAAA	:::.::::: : :...:::	GCUGAGGUCAAACUUGUUUGA	Translation		1
ath-miR869.1	DREB41	5	-1	1	21	1798	1821	AUUGGUUCAAUUCU---GGUGUUG	:.::.: :::.::::::.:::	AAGCAUCCAAAGAGUUGAACUAAU	Cleavage		1
ath-miR159a	DREB42	5	-1	1	21	1877	1900	UUUGGAUUGAAGGGAG---CUCUA	:::: :::: ::::::.::::	AAGAGAUACUCCAUUCAAUUCAAA	Cleavage		1
ath-miR159b-3p	DREB42	5	-1	1	21	1877	1900	UUUGGAUUGAAGGGAG---CUCUU	::::: :::: ::::::.::::	AAGAGAUACUCCAUUCAAUUCAAA	Cleavage		1
ath-miR159c	DREB42	5	-1	1	21	1880	1900	UUUGGAUUGAAGGGAGCUCCU	:::: ::::::.::::	AGAUACUCCAUUCAAUUCAAA	Cleavage		1
ath-miR171c-5p	DREB42	5	-1	1	21	1830	1850	AGAUAUUGGUGCGGUUCAAUC	:.:: .:.:::: : ::::::	GGUUUGAUCGCAACCAUAUCU	Cleavage		1
ath-miR2936	DREB42	4	-1	1	22	408	428	CUUGAGAGAGAGAACACAGACG	::::: ::.:.:.:.:::::	GCUCUGU-UUUUUUUUUUCAAG	Cleavage		1
ath-miR413	DREB42	5	-1	1	21	1377	1397	AUAGUUUCUCUUGUUCUGCAC	: ..::::.::.:::::	AUUGAUGGCAAGGGAGACUAU	Cleavage		1
ath-miR4243	DREB42	4	-1	1	21	244	264	UUGAAAUUGUAGAUUUCGUAC	: ::::::.::::::...	UACCAAAAUCUGCAAUUUUGG	Cleavage		1
ath-miR5629	DREB42	5	-1	1	22	219	240	UUAGGGUAGUUAACGGAAGUUA	:.:. ::: :::: ::.::::.	UGAUCUCCCUUAAAUAUCCUAG	Cleavage		1
ath-miR1887	DREB43	5	-1	1	21	972	992	UACUAAGUAGAGUCUAAGAGA	:.:: ::: ::::..:::: :	UUUCGUAGUCUCUGUUUAGGA	Cleavage		1
ath-miR399b	DREB43	5	-1	1	21	833	853	UGCCAAAGGAGAGUUGCCCUG	:: ....:.:::::: :::	GCGGUUGGUUUUCCUUUUGCA	Cleavage		1
ath-miR399c-3p	DREB43	5	-1	1	21	833	853	UGCCAAAGGAGAGUUGCCCUG	:: ....:.:::::: :::	GCGGUUGGUUUUCCUUUUGCA	Cleavage		1
ath-miR400	DREB43	5	-1	1	21	1478	1497	UAUGAGAGUAUUAUAAGUCAC	::::: ::.:: ::.:::::	UUGACUCAUGAU-CUUUCAUA	Cleavage		1
ath-miR5019	DREB43	4	-1	1	21	925	945	UGUUGGGAAAGAAAAACUCUU	:::::::::::: :::.	UGUAGUUUUUCUUUCACAAUU	Cleavage		2
ath-miR5019	DREB43	5	-1	1	21	76	96	UGUUGGGAAAGAAAAACUCUU	:::::.:: :::::::	CACUAUUUUUUUUGCCCAACA	Cleavage		2
ath-miR5648-3p	DREB43	5	-1	1	21	51	71	AUCUGAAGAAAAUAGCGGCAU	:.. ::::::::::.: :	UAGUUACUAUUUUCUUUACAA	Cleavage		1
ath-miR8169	DREB43	4.5	-1	1	21	1089	1109	AUAGACAGAGUCACUCACAGA	:.:: ::::::.::: :: ::	UUUGGGAGUGAUUCUUUCCAU	Cleavage		1
ath-miR1888a	DREB44	5	-1	1	21	1975	1995	UAAGUUAAGAUUUGUGAAGAA	::.::.. .:::.::...:::	UUUUUUGAGAAUUUUGGUUUA	Cleavage		1
ath-miR394a	DREB44	5	-1	1	20	652	671	UUGGCAUUCUGUCCACCUCC	::: :::::::: :.::	AGAGUGGGACAGAACGUCAC	Cleavage		1
ath-miR394b-5p	DREB44	5	-1	1	20	652	671	UUGGCAUUCUGUCCACCUCC	::: :::::::: :.::	AGAGUGGGACAGAACGUCAC	Cleavage		1
ath-miR398a-5p	DREB44	4.5	-1	1	21	1637	1657	AAGGAGUGGCAUGUGAACACA	::::::::: ...:.:::	AACGUUCACAUGGUGUUUCUU	Cleavage		1
ath-miR414	DREB44	3.5	-1	1	21	1600	1620	UCAUCUUCAUCAUCAUCGUCA	: :::::::::::::: :	AAAGGAUGAUGAUGAAGAAGC	Cleavage		1
ath-miR426	DREB44	4.5	-1	1	21	1099	1119	UUUUGGAAAUUUGUCCUUACG	.::.: : :: ::::.:::::	UGUGAAGUCAUAUUUUCAAAA	Translation		1
ath-miR8167a	DREB44	4.5	-1	1	22	115	136	AGAUGUGGAGAUCGUGGGGAUG	:..:: ::::..::::::	UUACUUCAGCAUCUUUACAUCU	Cleavage		1
ath-miR8167b	DREB44	4.5	-1	1	22	115	136	AGAUGUGGAGAUCGUGGGGAUG	:..:: ::::..::::::	UUACUUCAGCAUCUUUACAUCU	Cleavage		1
ath-miR8167c	DREB44	4.5	-1	1	22	115	136	AGAUGUGGAGAUCGUGGGGAUG	:..:: ::::..::::::	UUACUUCAGCAUCUUUACAUCU	Cleavage		1
ath-miR8167d	DREB44	4.5	-1	1	22	115	136	AGAUGUGGAGAUCGUGGGGAUG	:..:: ::::..::::::	UUACUUCAGCAUCUUUACAUCU	Cleavage		1
ath-miR8167e	DREB44	4.5	-1	1	22	115	136	AGAUGUGGAGAUCGUGGGGAUG	:..:: ::::..::::::	UUACUUCAGCAUCUUUACAUCU	Cleavage		1
ath-miR8167f	DREB44	4.5	-1	1	22	115	136	AGAUGUGGAGAUCGUGGGGAUG	:..:: ::::..::::::	UUACUUCAGCAUCUUUACAUCU	Cleavage		1
ath-miR168a-5p	DREB45	5	-1	1	21	1410	1430	UCGCUUGGUGCAGGUCGGGAA	: .. :..::.::::::.::	GUGUUAAUUUGUACCAAGUGA	Cleavage		1
ath-miR168b-5p	DREB45	5	-1	1	21	1410	1430	UCGCUUGGUGCAGGUCGGGAA	: .. :..::.::::::.::	GUGUUAAUUUGUACCAAGUGA	Cleavage		1
ath-miR2111a-3p	DREB45	5	-1	1	21	1842	1862	GUCCUCGGGAUGCGGAUUACC	:::.:. ::::... :::::	UGUAGUUGGCAUUUUCAGGAC	Cleavage		1
ath-miR5016	DREB45	5	-1	1	21	325	345	UUCUUGUGGAUUCCUUGGAAA	:::::::: .:.:.:::	UCAACAAGGAAUAUAUAGGAA	Cleavage		1
ath-miR5024-5p	DREB45	5	-1	1	22	228	249	AUGACAAGGCCAAGAUAUAACA	:::: ::. ::::.::::.::	UGUUCCAUUGUGGCUUUGUUAU	Cleavage		1
ath-miR5628	DREB45	4.5	-1	1	21	232	252	GAAAUAGCGAAGAUAUGAUUA	::..:. :::.:.:::::.	CCAUUGUGGCUUUGUUAUUUU	Cleavage		1
ath-miR161.2	DREB46	5	-1	1	21	521	541	UCAAUGCAUUGAAAGUGACUA	:: ::::: ::::::: :::	UAUACACUUCCAAUGCAAUGA	Cleavage		1
ath-miR163	DREB46	4	-1	1	24	1413	1436	UUGAAGAGGACUUGGAACUUCGAU	.: :::::: :: :::::::	GGGAGAAUUCCAAAUCAUCUUCAA	Translation		1
ath-miR171c-5p	DREB46	4.5	-1	1	21	63	83	AGAUAUUGGUGCGGUUCAAUC	: :::: .: ::::.:::::	AAAUGAAGUGGACCAGUAUCU	Translation		1
ath-miR5654-3p	DREB46	3.5	-1	1	23	1414	1436	UGGAAGAUGCUUUGGGAUUUAUU	.:::.::::: ::::::: :	GGAGAAUUCCAAAUCAUCUUCAA	Translation		1
ath-miR8170-3p	DREB46	4.5	-1	1	21	669	689	UUGCUUAAAGAUUUUCUAUGU	::::: :::::: :.:: ::	UCAUAGCAAAUCUAUGAGAAA	Cleavage		1
ath-miR861-3p	DREB46	4	-1	1	21	332	352	GAUGGAUAUGUCUUCAAGGAC	:::: : :: :::::.::::	CUCCUCGUAGUCAUAUUCAUC	Translation		1
ath-miR171b-5p	DREB5	5	-1	1	21	965	985	AGAUAUUAGUGCGGUUCAAUC	:::::::: :::.:: :.	ACUUGAACCGAACUGAUUUUA	Translation		1
ath-miR5663-5p	DREB5	4.5	-1	1	21	1727	1747	AGCUAAGGAUUUGCAUUCUCA	: ::::.::::.. :::.:	AAAUAAUGUAAAUUUGUAGUU	Cleavage		1
ath-miR8171	DREB5	5	-1	1	21	821	841	AUAGGUGGGCCAGUGGUAGGA	:::.:::.: ::. .:::::	CCCUGCCAUUAGCUAGCCUAU	Translation		1
ath-miR830-3p	DREB5	4.5	-1	1	21	1224	1244	UAACUAUUUUGAGAAGAAGUG	:.::.: :.:::.::::::	AAUUUUUAGUUAAAGUAGUUA	Cleavage		1
ath-miR472-3p	DREB6	5	-1	1	22	1697	1718	UUUUUCCUACUCCGCCCAUACC	:: ::: ::: ::::.:.:	AAGAUAGGCAGAGGAGGAGAGA	Cleavage		1
ath-miR5020a	DREB6	5	-1	1	21	293	314	UGGAAGAAGGUGAGAC-UUGCA	::.:: ::.:.:::::.::..:	UGUAACGUUUUACCUUUUUUUA	Cleavage		1
ath-miR5632-5p	DREB6	5	-1	1	21	558	578	UUGAUUCUCUUAUCCAACUGU	: :::::.::: :::::	GAGAUAGGAUAGGAGCAUCAA	Cleavage		1
ath-miR5653	DREB6	2.5	-1	1	24	1304	1327	UGGGUUGAGUUGAGUUGAGUUGGC	.::::::::::::: ::::::	CAUAACUCAACUCAACCCAACCCU	Cleavage		1
ath-miR779.2	DREB6	3.5	-1	1	21	1646	1666	UGAUUGGAAAUUUCGUUGACU	::.:.::::::::::.:	CACAAAUGGAAUUUCCAAUUA	Cleavage		1
ath-miR847	DREB6	5	-1	1	21	1698	1718	UCACUCCUCUUCUUCUUGAUG	.:.: :::.:::::: ::	AGAUAGGCAGAGGAGGAGAGA	Cleavage		1
ath-miR156c-3p	DREB7	5	-1	1	22	682	703	GCUCACUGCUCUAUCUGUCAGA	.::::. ::.::::: ::: :	CUUGACGUAUGGAGCAUUGAUC	Cleavage		1
ath-miR1886.1	DREB7	3.5	-1	1	21	152	172	UGAGAGAAGUGAGAUGAAAUC	:.::::: .::::::.:::.	GGUUUCAGUUCACUUUUCUUU	Cleavage		1
ath-miR1886.2	DREB7	4.5	-1	1	21	328	348	UGAGAUGAAAUCUUUGAUUGG	: ::::::::. ::. :.:::	CAAAUCAAAGGGUUUCUUUCA	Translation		2
ath-miR1886.2	DREB7	5	-1	1	21	143	163	UGAGAUGAAAUCUUUGAUUGG	::.:::.::::: .:::	UUCUUCGAAGGUUUCAGUUCA	Cleavage		2
ath-miR394b-3p	DREB7	4.5	-1	1	21	919	939	AGGUGGGCAUACUGCCAAUAG	.::::::::::: :.. ::.:	UUAUUGGCAGUAAGUUAACUU	Cleavage		1
ath-miR447c-3p	DREB7	4.5	-1	1	22	1219	1240	UUGGGGACGACAUCUUUUGUUG	: ::: ::::::. :...:::	AAUCAACAGAUGUUCUUUUCAA	Cleavage		1
ath-miR5640	DREB7	5	-1	1	21	113	133	UGAGAGAAGGAAUUAGAUUCA	:.::::::::: :.:.:	GUCCUUUAAUUCCUUAUUUUA	Cleavage		3
ath-miR5640	DREB7	5	-1	1	21	1077	1097	UGAGAGAAGGAAUUAGAUUCA	:.:. ..::..::.:.:::	AAAGUUGGGUUUUUUUUUUCA	Cleavage		3
ath-miR5640	DREB7	5	-1	1	21	600	620	UGAGAGAAGGAAUUAGAUUCA	:: :: .: :::::::::	GAAAACUUGUCCCUUCUCUCU	Translation		3
ath-miR832-5p	DREB7	5	-1	1	21	116	136	UGCUGGGAUCGGGAAUCGAAA	::. :::::. ::...::::	CUUUAAUUCCUUAUUUUAGCA	Translation		1
ath-miR156g	DREB8	5	-1	1	20	1074	1093	CGACAGAAGAGAGUGAGCAC	: : .::::::::.: :.:	CUACGUACUCUCUUUUUUUG	Cleavage		1
ath-miR156h	DREB8	5	-1	1	20	1078	1097	UGACAGAAGAAAGAGAGCAC	:: ::::::::.::. :: :	GUACUCUCUUUUUUUGGUAA	Cleavage		1
ath-miR8183	DREB8	4.5	-1	1	21	1296	1316	UUUAGUUGACGGAAUUGUGGC	: .:..::::: : :::::::	GAUAUGAUUCCUUAAACUAAA	Translation		1
ath-miR841b-3p	DREB8	4.5	-1	1	21	1747	1767	CAAUUUCUAGUGGGUCGUAUU	:: :::::::: :::::	UUCACUACCCACUAUAAAUUA	Cleavage		1
ath-miR844-3p	DREB8	5	-1	1	21	382	402	UUAUAAGCCAUCUUACUAGUU	:.:.: :::: ::::::.:	UAUUGGAUAGAUUGCUUAUGA	Cleavage		1
ath-miR847	DREB8	4.5	-1	1	21	905	925	UCACUCCUCUUCUUCUUGAUG	::: :.::.::.:::::: :.	CAUGAGGAGGAGGAGGAGAGG	Cleavage		1
ath-miR868-5p	DREB8	5	-1	1	21	1283	1302	UCAUGUCGUAAUAGUAGUCAC	: ::: :::::: ::.::::	CUCACU-CUAUUAAGAUAUGA	Cleavage		1
ath-miR3440b-5p	DREB9	4.5	-1	1	21	63	83	UUUUCUUGGCCCAUCCACUUC	:. : :::::::...:::::	GGUGGGGAUGGGUUGAGAAAU	Cleavage		1
ath-miR5648-5p	DREB9	4.5	-1	1	22	462	483	UUUGGAAAUAUUUGGCUUGACU	:::.:::.::::::::	CCCAAAGUCAAGUAUUUCCAUG	Cleavage		1
ath-miR5658	DREB9	4	-1	1	21	777	797	AUGAUGAUGAUGAUGAUGAAA	::::::::::::: :::::	UUUCAUCAUCAUCUUCAUCUA	Cleavage		1
ath-miR836	DREB9	5	-1	1	24	1842	1865	UCCUGUGUUUCCUUUGAUGCGUGG	.: :::::.::::....::. :.	AUAAGCAUCGAAGGGGGUACGUGG	Cleavage		1
ath-miR869.2	DREB9	4	-1	1	21	1000	1020	UCUGGUGUUGAGAUAGUUGAC	:::.:::.::: :::.::	CCCAAUUAUUUCAUCACUAGC	Cleavage		1
